# Supplementary material for: Symbiotic Bacterial Diversity, Functional Profiling and Antibiotic Susceptibility of the Red Imported Fire Ant
Source: Microorganisms. 2026 Apr 1;14(4):808. doi: 10.3390/microorganisms14040808 (PMC13118498; doi:10.3390/microorganisms14040808)
Supplement: Supplementary file 1 [file microorganisms-14-00808-s001.zip]

Archive with 1 entries (1 files):
- microorganisms-4212152-supplementary.pdf
